# Supplementary material for: Rapid Identification of Superior Endogenous Signal Peptides for Heterologous Protein Secretion by Corynebacterium glutamicum Through Modular Cloning and Automation
Source: Microb Biotechnol. 2026 Jan 16;19(1):e70299. doi: 10.1111/1751-7915.70299 (PMC12810402; doi:10.1111/1751-7915.70299)
Supplement: Supplementary file 2 — Table S1: List of signal peptides identified in the proteome of C. glutamicum ATCC 13032 by SignalP 6.0. [file MBT2-19-e70299-s003.xlsx]

## Sheet: SignalP6.0
# SignalP-6.0	Organism: C. glutamicum ATCC 13032
# ID	Prediction	OTHER	SP(Sec/SPI)	LIPO(Sec/SPII)	TAT(Tat/SPI)	TATLIPO(Sec/SPII)	PILIN(Sec/SPIII)	CS Position
Cg0765	SP	0.000208	0.999171	0.000157	0.000166	0.000146	0.000139	CS pos: 23-24. Pr: 0.9775
Cg2069	SP	0.000226	0.999138	0.000161	0.000174	0.000157	0.00014	CS pos: 27-28. Pr: 0.9743
Cg1942	SP	0.000238	0.999134	0.000169	0.000158	0.000146	0.000138	CS pos: 23-24. Pr: 0.9778
Cg1247	SP	0.000219	0.999119	0.000156	0.000194	0.000162	0.000146	CS pos: 27-28. Pr: 0.9662
Cg1517	SP	0.000239	0.999116	0.000167	0.000157	0.000145	0.000137	CS pos: 23-24. Pr: 0.9775
Cg0782	SP	0.00025	0.999115	0.00015	0.000174	0.000148	0.000134	CS pos: 26-27. Pr: 0.9747
Cg2992	SP	0.000282	0.999109	0.000149	0.000155	0.00013	0.000124	CS pos: 27-28. Pr: 0.9808
Cg1108	SP	0.000208	0.999102	0.00018	0.000176	0.000164	0.000145	CS pos: 26-27. Pr: 0.9723
Cg0175	SP	0.000234	0.999099	0.000164	0.000186	0.000161	0.000144	CS pos: 23-24. Pr: 0.9770
Cg0311	SP	0.000214	0.999079	0.000182	0.000177	0.000168	0.000143	CS pos: 25-26. Pr: 0.9727
Cg0726	SP	0.000253	0.99907	0.000184	0.000171	0.000148	0.000138	CS pos: 26-27. Pr: 0.9770
Cg0107	SP	0.000278	0.999066	0.000156	0.000196	0.00015	0.000134	CS pos: 32-33. Pr: 0.8989
Cg2336	SP	0.00025	0.999064	0.000163	0.000193	0.000165	0.000142	CS pos: 25-26. Pr: 0.9770
Cg0793	SP	0.00024	0.999046	0.000172	0.0002	0.000177	0.000152	CS pos: 27-28. Pr: 0.9724
Cg1936	SP	0.000263	0.999034	0.000166	0.000209	0.000169	0.000139	CS pos: 30-31. Pr: 0.9691
Cg2223	SP	0.000348	0.999023	0.000174	0.000166	0.00015	0.000147	CS pos: 28-29. Pr: 0.9743
Cg0905	SP	0.000273	0.999022	0.000198	0.000182	0.000158	0.00014	CS pos: 27-28. Pr: 0.9716
Cg1347	SP	0.000272	0.999021	0.00017	0.000193	0.000156	0.000136	CS pos: 28-29. Pr: 0.9699
Cg0161	SP	0.000284	0.999009	0.000199	0.000192	0.000153	0.000134	CS pos: 26-27. Pr: 0.9752
Cg2061	SP	0.000293	0.999003	0.000196	0.000187	0.000162	0.000141	CS pos: 27-28. Pr: 0.9825
Cg0413	SP	0.000302	0.999001	0.000163	0.000209	0.00016	0.000146	CS pos: 29-30. Pr: 0.9724
Cg0470	SP	0.000273	0.998995	0.000172	0.000206	0.000165	0.00015	CS pos: 29-30. Pr: 0.9662
Cg3057	SP	0.000262	0.998977	0.000189	0.00021	0.00019	0.000165	CS pos: 27-28. Pr: 0.9736
Cg0650	SP	0.000294	0.998973	0.00018	0.000207	0.00018	0.000151	CS pos: 39-40. Pr: 0.9718
Cg1911	SP	0.000282	0.998951	0.000203	0.000201	0.000182	0.000159	CS pos: 29-30. Pr: 0.9654
Cg2959	SP	0.000287	0.998948	0.000182	0.000247	0.000176	0.000143	CS pos: 33-34. Pr: 0.9726
Cg2052	SP	0.000287	0.998943	0.000203	0.000189	0.000169	0.000157	CS pos: 26-27. Pr: 0.9715
Cg0665	SP	0.000295	0.99894	0.000201	0.000192	0.000179	0.000157	CS pos: 23-24. Pr: 0.9672
Cg1109	SP	0.000337	0.998935	0.000179	0.000211	0.000182	0.000159	CS pos: 27-28. Pr: 0.9645
Cg0411	SP	0.000301	0.998928	0.000203	0.000185	0.000173	0.000146	CS pos: 33-34. Pr: 0.9744
Cg1159	SP	0.000313	0.998917	0.000203	0.000209	0.000185	0.000154	CS pos: 35-36. Pr: 0.8132
Cg3186	SP	0.00038	0.998904	0.00018	0.000203	0.000169	0.00015	CS pos: 37-38. Pr: 0.9709
Cg2195	SP	0.000332	0.9989	0.00021	0.000189	0.000178	0.000154	CS pos: 27-28. Pr: 0.9753
Cg1514	SP	0.000326	0.99889	0.000215	0.000188	0.00017	0.000145	CS pos: 30-31. Pr: 0.9743
Cg2805	SP	0.00034	0.99889	0.000208	0.00021	0.000173	0.000153	CS pos: 27-28. Pr: 0.9582
Cg1520	SP	0.000378	0.998888	0.000242	0.000172	0.000168	0.000152	CS pos: 25-26. Pr: 0.9761
Cg2196	SP	0.00032	0.998887	0.000213	0.000222	0.000182	0.000163	CS pos: 27-28. Pr: 0.9684
Cg0624	SP	0.000374	0.998877	0.000181	0.000203	0.000167	0.000151	CS pos: 36-37. Pr: 0.9702
Cg3019	SP	0.000363	0.998864	0.00018	0.000213	0.00018	0.000153	CS pos: 40-41. Pr: 0.9676
Cg0466	SP	0.000362	0.998863	0.0002	0.000201	0.000186	0.000161	CS pos: 35-36. Pr: 0.9721
Cg0316	SP	0.000356	0.998848	0.000185	0.000215	0.000202	0.000174	CS pos: 26-27. Pr: 0.9580
Cg1243	SP	0.000412	0.998839	0.00017	0.000229	0.00017	0.000155	CS pos: 32-33. Pr: 0.9562
Cg0611	SP	0.000344	0.998825	0.00022	0.000222	0.000186	0.000164	CS pos: 28-29. Pr: 0.9755
Cg0397	SP	0.000273	0.998824	0.000233	0.000232	0.000218	0.000186	CS pos: 28-29. Pr: 0.9722
Cg1170	SP	0.000379	0.998819	0.00026	0.000192	0.000166	0.000148	CS pos: 26-27. Pr: 0.9724
Cg0936	SP	0.000348	0.998794	0.000191	0.000242	0.00021	0.000177	CS pos: 35-36. Pr: 0.9743
Cg3342	SP	0.000432	0.998777	0.000232	0.00021	0.000165	0.00014	CS pos: 35-36. Pr: 0.9718
Cg2518	SP	0.000366	0.998751	0.000246	0.000264	0.000206	0.000165	CS pos: 26-27. Pr: 0.9736
Cg1735	SP	0.000374	0.998751	0.000218	0.000236	0.000207	0.000181	CS pos: 23-24. Pr: 0.9736
Cg1332	SP	0.000408	0.998748	0.000186	0.000268	0.000182	0.000154	CS pos: 31-32. Pr: 0.9634
Cg2896	SP	0.000423	0.998738	0.000183	0.000269	0.000187	0.000159	CS pos: 32-33. Pr: 0.9721
Cg1577	SP	0.000386	0.998735	0.000236	0.000247	0.000197	0.000166	CS pos: 29-30. Pr: 0.9736
Cg0620	SP	0.000412	0.99873	0.00019	0.000263	0.000195	0.000169	CS pos: 28-29. Pr: 0.9694
Cg0545	SP	0.00059	0.998631	0.000193	0.000191	0.00017	0.000174	CS pos: 16-17. Pr: 0.8880
Cg1522	SP	0.000494	0.998615	0.000237	0.000246	0.000196	0.00017	CS pos: 29-30. Pr: 0.9754
Cg2402_	SP	0.000395	0.99859	0.000241	0.000274	0.000258	0.000211	CS pos: 35-36. Pr: 0.9720
Cg1955	SP	0.00031	0.998564	0.000585	0.000222	0.000154	0.000134	CS pos: 33-34. Pr: 0.9670
Cg2747	SP	0.000481	0.998556	0.000306	0.000259	0.000202	0.000163	CS pos: 34-35. Pr: 0.9617
Cg1859	SP	0.000362	0.998555	0.000369	0.000335	0.000202	0.000157	CS pos: 29-30. Pr: 0.9683
Cg0625	SP	0.000607	0.998545	0.000201	0.000228	0.000195	0.000178	CS pos: 33-34. Pr: 0.9067
Cg0901	SP	0.000412	0.998542	0.000237	0.000348	0.000258	0.000188	CS pos: 29-30. Pr: 0.9692
Cg3102	SP	0.000721	0.998505	0.000221	0.000169	0.00016	0.000164	CS pos: 34-35. Pr: 0.8481
Cg1931	SP	0.00045	0.998497	0.000273	0.000271	0.000263	0.000219	CS pos: 24-25. Pr: 0.9752
Cg1884	SP	0.000643	0.998402	0.000228	0.000315	0.000208	0.000171	CS pos: 34-35. Pr: 0.9602
Cg2868	SP	0.00055	0.998367	0.000208	0.000392	0.000249	0.000193	CS pos: 29-30. Pr: 0.9750
Cg2074	SP	0.000531	0.998315	0.000267	0.000428	0.000222	0.000185	CS pos: 31-32. Pr: 0.9496
Cg1930	SP	0.000873	0.998298	0.000243	0.000204	0.000181	0.000166	CS pos: 34-35. Pr: 0.9619
Cg3112	SP	0.000964	0.998287	0.000211	0.000178	0.000171	0.000173	CS pos: 19-20. Pr: 0.9341
Cg2401	SP	0.000985	0.998069	0.000314	0.000214	0.000205	0.000181	CS pos: 28-29. Pr: 0.9694
Cg2566	SP	0.0009	0.998015	0.000273	0.000306	0.000236	0.000217	CS pos: 26-27. Pr: 0.8199
Cg3343	SP	0.000705	0.997938	0.000322	0.00045	0.000296	0.000272	CS pos: 26-27. Pr: 0.9715
Cg3309	SP	0.000771	0.997662	0.000518	0.000399	0.00033	0.000304	CS pos: 29-30. Pr: 0.9626
Cg2394	SP	0.001037	0.997562	0.000314	0.000388	0.000354	0.000305	CS pos: 31-32. Pr: 0.9620
Cg0471	SP	0.000848	0.99753	0.000406	0.000422	0.00038	0.000348	CS pos: 27-28. Pr: 0.9674
Cg1052	SP	0.001123	0.997421	0.000333	0.000408	0.000368	0.000314	CS pos: 31-32. Pr: 0.9578
Cg3418	SP	0.00175	0.9968	0.000373	0.000431	0.000346	0.00028	CS pos: 35-36. Pr: 0.9731
Cg1918	SP	0.001191	0.996386	0.000366	0.001521	0.000294	0.000207	CS pos: 40-41. Pr: 0.9517
Cg1895	SP	0.00239	0.996159	0.000371	0.00047	0.000298	0.000265	CS pos: 31-32. Pr: 0.9610
Cg3192	SP	0.002733	0.995985	0.000459	0.00032	0.000242	0.000203	CS pos: 34-35. Pr: 0.9650
Cg0336	SP	0.003693	0.995122	0.000324	0.000369	0.000249	0.000206	CS pos: 37-38. Pr: 0.9366
Cg2585	SP	0.001031	0.993496	0.002306	0.00262	0.000296	0.000215	CS pos: 28-29. Pr: 0.9590
Cg0365	SP	0.008829	0.990122	0.000297	0.000252	0.000224	0.000244	CS pos: 23-24. Pr: 0.6443
Cg2496	SP	0.006025	0.984317	0.002223	0.006792	0.00037	0.000256	CS pos: 40-41. Pr: 0.9184
Cg1902	SP	0.008146	0.981883	0.007176	0.001775	0.000566	0.00044	CS pos: 24-25. Pr: 0.9652
Cg1389	SP	0.021855	0.974782	0.000921	0.000917	0.000689	0.000818	CS pos: 26-27. Pr: 0.9730
Cg2042	SP	0.001009	0.965926	0.032208	0.000376	0.000243	0.000205	CS pos: 31-32. Pr: 0.8947
Cg0354	SP	0.042225	0.956593	0.000386	0.000285	0.000233	0.000236	CS pos: 29-30. Pr: 0.9044
Cg3232	SP	0.003199	0.953651	0.00112	0.04112	0.000559	0.000307	CS pos: 28-29. Pr: 0.9109
Cg2700	SP	0.001673	0.951639	0.009447	0.036439	0.0005	0.000266	CS pos: 29-30. Pr: 0.9094
Cg1087	SP	0.045248	0.948708	0.00221	0.001459	0.000912	0.00144	CS pos: 29-30. Pr: 0.9386
Cg3182	SP	0.047135	0.948337	0.00102	0.002809	0.000407	0.00029	CS pos: 43-44. Pr: 0.8962
Cg2075	SP	0.046525	0.943981	0.005433	0.002728	0.000602	0.000682	CS pos: 24-25. Pr: 0.8762
Cg1860	SP	0.070393	0.923542	0.002182	0.001597	0.000884	0.001378	CS pos: 29-30. Pr: 0.8957
Cg1678	SP	0.097673	0.901278	0.000277	0.000253	0.000234	0.000244	CS pos: 14-15. Pr: 0.8518
Cg0980	SP	0.106612	0.884517	0.004111	0.003895	0.000512	0.000328	CS pos: 46-47. Pr: 0.3975
Cg1896	SP	0.002978	0.855311	0.000695	0.140232	0.000472	0.000273	CS pos: 34-35. Pr: 0.8019
Cg3164	SP	0.143813	0.847181	0.007165	0.000693	0.000468	0.000645	CS pos: 28-29. Pr: 0.7940
Cg3038	SP	0.171042	0.823217	0.001567	0.001101	0.00085	0.002209	CS pos: 25-26. Pr: 0.9045
Cg1037	SP	0.180001	0.794314	0.02047	0.004415	0.000481	0.000325	CS pos: 39-40. Pr: 0.6936
Cg1842	SP	0.269206	0.727862	0.001568	0.000498	0.00039	0.000452	CS pos: 23-24. Pr: 0.6266
Cg1313	SP	0.276212	0.717832	0.004732	0.000383	0.000318	0.000501	CS pos: 25-26. Pr: 0.6732
Cg3197	SP	0.2741	0.684989	0.038876	0.00127	0.000356	0.000373	CS pos: 32-33. Pr: 0.6426
Cg1756	SP	0.002997	0.67125	0.000854	0.3196	0.005041	0.000239	CS pos: 44-45. Pr: 0.6362
Cg2057	SP	0.003928	0.662001	0.332313	0.00109	0.000371	0.000264	CS pos: 31-32. Pr: 0.5886
Cg0327	SP	0.343873	0.653221	0.001683	0.000476	0.000313	0.000409	CS pos: 31-32. Pr: 0.6039
Cg3393	SP	0.355013	0.638844	0.005309	0.000359	0.000227	0.000236	CS pos: 31-32. Pr: 0.3998
Cg3145	SP	0.404735	0.591937	0.001322	0.000568	0.000539	0.0009	CS pos: 34-35. Pr: 0.3392
Cg1940	SP	0.357536	0.58626	0.04389	0.008867	0.002442	0.000999	CS pos: 44-45. Pr: 0.2520
Cg2036	SP	0.000661	0.586151	0.411848	0.000554	0.000464	0.000303	CS pos: 24-25. Pr: 0.5425
Cg2649	SP	0.382438	0.556408	0.058475	0.001042	0.000604	0.001023	CS pos: 23-24. Pr: 0.4336
Cg2072	SP	0.488221	0.488901	0.014366	0.002531	0.002561	0.003414	CS pos: 32-33. Pr: 0.2031
Cg0908	LIPO	0	1e-06	1.0001	0	0	0	CS pos: 22-23. Pr: 0.9960
Cg2059	LIPO	0	1e-06	1.0001	0	0	0	CS pos: 22-23. Pr: 0.9960
Cg1484	LIPO	0	0	1.00009	0	0	0	CS pos: 21-22. Pr: 0.9961
Cg3324	LIPO	0	0	1.00008	0	0	0	CS pos: 17-18. Pr: 0.9952
Cg2470	LIPO	0	1e-06	1.00008	0	0	0	CS pos: 22-23. Pr: 0.9937
Cg2610	LIPO	0	1e-06	1.00008	0	0	0	CS pos: 22-23. Pr: 0.9951
Cg2549	LIPO	0	2e-06	1.00007	0	0	0	CS pos: 21-22. Pr: 0.9925
Cg2180	LIPO	0	0	1.00007	0	0	0	CS pos: 20-21. Pr: 0.9958
Cg3249	LIPO	0	1e-06	1.00007	0	0	0	CS pos: 17-18. Pr: 0.9948
Cg2911	LIPO	0	0	1.00007	0	0	0	CS pos: 17-18. Pr: 0.9949
Cg1941	LIPO	0	3e-06	1.00007	0	0	0	CS pos: 26-27. Pr: 0.9915
Cg2908	LIPO	0	0	1.00006	0	0	0	CS pos: 20-21. Pr: 0.9961
Cg0776	LIPO	0	0	1.00006	0	0	0	CS pos: 17-18. Pr: 0.9973
Cg1413	LIPO	0	0	1.00006	0	0	0	CS pos: 21-22. Pr: 0.9952
Cg1249	LIPO	0	1e-06	1.00006	0	0	0	CS pos: 19-20. Pr: 0.9902
Cg0263	LIPO	0	2e-05	1.00006	0	0	0	CS pos: 23-24. Pr: 0.9904
Cg1540	LIPO	0	0	1.00006	0	0	0	CS pos: 20-21. Pr: 0.9966
Cg0607	LIPO	0	0	1.00006	0	0	0	CS pos: 22-23. Pr: 0.9946
Cg1590	LIPO	0	0	1.00006	0	0	0	CS pos: 19-20. Pr: 0.9962
Cg3213	LIPO	0	1e-06	1.00006	0	0	0	CS pos: 23-24. Pr: 0.9938
Cg0748	LIPO	0	1e-06	1.00005	0	0	0	CS pos: 24-25. Pr: 0.9958
Cg3286	LIPO	0	1e-06	1.00005	0	0	0	CS pos: 17-18. Pr: 0.9961
Cg0940	LIPO	0	1.1e-05	1.00005	0	0	0	CS pos: 17-18. Pr: 0.9933
Cg0467	LIPO	0	1e-06	1.00005	0	0	0	CS pos: 22-23. Pr: 0.9942
Cg2340	LIPO	0	3e-06	1.00005	0	0	0	CS pos: 21-22. Pr: 0.9925
Cg2534	LIPO	0	0	1.00005	0	0	0	CS pos: 17-18. Pr: 0.9944
Cg2727	LIPO	0	0	1.00005	0	0	0	CS pos: 18-19. Pr: 0.9960
Cg0520	LIPO	0	3e-06	1.00005	0	0	0	CS pos: 22-23. Pr: 0.9932
Cg1418	LIPO	0	3e-06	1.00005	0	0	0	CS pos: 26-27. Pr: 0.9958
Cg3211	LIPO	0	3e-06	1.00005	0	0	0	CS pos: 20-21. Pr: 0.9927
Cg0040	LIPO	0	0	1.00005	0	0	0	CS pos: 21-22. Pr: 0.9955
Cg0128	LIPO	0	0	1.00005	0	0	0	CS pos: 19-20. Pr: 0.9958
Cg2535	LIPO	0	0	1.00005	0	0	0	CS pos: 17-18. Pr: 0.9965
Cg3280	LIPO	0	0	1.00005	0	0	0	CS pos: 20-21. Pr: 0.9960
Cg2033	LIPO	0	1e-06	1.00005	0	0	0	CS pos: 21-22. Pr: 0.9954
Cg0865	LIPO	0	1e-06	1.00005	0	0	0	CS pos: 23-24. Pr: 0.9958
Cg2318	LIPO	0	1e-06	1.00005	0	0	0	CS pos: 24-25. Pr: 0.9948
Cg1937	LIPO	0	0	1.00005	0	0	0	CS pos: 19-20. Pr: 0.9975
Cg2705	LIPO	0	2e-06	1.00005	0	0	0	CS pos: 23-24. Pr: 0.9946
Cg1864	LIPO	0	0	1.00005	0	0	0	CS pos: 21-22. Pr: 0.9961
Cg0508	LIPO	0	5e-06	1.00005	0	0	0	CS pos: 26-27. Pr: 0.9940
Cg1092	LIPO	0	0	1.00005	0	0	0	CS pos: 20-21. Pr: 0.9959
Cg1278	LIPO	0	0	1.00004	0	0	0	CS pos: 19-20. Pr: 0.9961
Cg0894	LIPO	0	1.3e-05	1.00004	0	0	0	CS pos: 24-25. Pr: 0.9902
Cg0044	LIPO	0	0	1.00004	0	0	0	CS pos: 19-20. Pr: 0.9969
Cg3181	LIPO	0	0	1.00004	0	0	0	CS pos: 19-20. Pr: 0.9928
Cg0922	LIPO	0	9e-06	1.00004	0	0	0	CS pos: 23-24. Pr: 0.9926
Cg3052	LIPO	0	2e-06	1.00004	0	0	0	CS pos: 24-25. Pr: 0.9926
Cg2250	LIPO	0	1e-06	1.00004	0	0	0	CS pos: 24-25. Pr: 0.9943
Cg2308	LIPO	0	6e-06	1.00004	0	0	0	CS pos: 24-25. Pr: 0.9920
Cg0924	LIPO	0	0	1.00004	0	0	0	CS pos: 21-22. Pr: 0.9950
Cg1380	LIPO	0	0	1.00004	0	0	0	CS pos: 18-19. Pr: 0.9972
Cg0737	LIPO	0	0	1.00004	0	0	0	CS pos: 22-23. Pr: 0.9952
Cg1883	LIPO	0	0	1.00004	0	0	0	CS pos: 19-20. Pr: 0.9965
Cg1279	LIPO	0	0	1.00004	0	0	0	CS pos: 17-18. Pr: 0.9975
Cg3158	LIPO	0	0	1.00004	0	0	0	CS pos: 21-22. Pr: 0.9957
Cg0958	LIPO	0	1e-06	1.00003	0	0	0	CS pos: 18-19. Pr: 0.9957
Cg3051	LIPO	0	1.6e-05	1.00003	0	0	0	CS pos: 18-19. Pr: 0.9866
Cg0712	LIPO	0	1e-06	1.00003	0	0	0	CS pos: 21-22. Pr: 0.9948
Cg1504	LIPO	1e-06	7e-06	1.00003	0	0	0	CS pos: 26-27. Pr: 0.9948
Cg0962	LIPO	0	5e-06	1.00003	0	0	0	CS pos: 20-21. Pr: 0.9948
Cg0171	LIPO	0	1e-06	1.00002	0	0	0	CS pos: 17-18. Pr: 0.9968
Cg2181	LIPO	0	1.8e-05	1.00002	0	0	0	CS pos: 21-22. Pr: 0.9932
Cg0753	LIPO	0	1.3e-05	1.00002	0	1e-05	0	CS pos: 26-27. Pr: 0.9901
Cg0834	LIPO	0	2e-06	1.00002	0	0	0	CS pos: 25-26. Pr: 0.9944
Cg2137	LIPO	0	2e-06	1.00002	0	0	0	CS pos: 26-27. Pr: 0.9951
Cg1652	LIPO	2e-06	3e-05	1.00001	1e-06	0	0	CS pos: 27-28. Pr: 0.9947
Cg2846	LIPO	1e-06	4.7e-05	1	0	0	0	CS pos: 24-25. Pr: 0.9864
Cg2720	LIPO	1e-06	3.3e-05	1	0	0	0	CS pos: 28-29. Pr: 0.9915
Cg1712	LIPO	4e-06	7.2e-05	0.999995	0	0	0	CS pos: 28-29. Pr: 0.9935
Cg2165	LIPO	0	6e-06	0.999994	0	0	0	CS pos: 24-25. Pr: 0.9889
Cg0771	LIPO	0	8.5e-05	0.999992	0	0	0	CS pos: 21-22. Pr: 0.9883
Cg0405	LIPO	3e-06	7.4e-05	0.999991	1e-06	0	0	CS pos: 27-28. Pr: 0.9964
Cg3045	LIPO	1e-06	5.5e-05	0.99998	0	0	0	CS pos: 26-27. Pr: 0.9922
Cg2561	LIPO	2e-06	8.1e-05	0.999956	0	0	0	CS pos: 22-23. Pr: 0.9825
Cg2949	LIPO	4e-06	7e-05	0.999953	1e-06	1e-06	0	CS pos: 26-27. Pr: 0.9902
Cg2409	LIPO	2.6e-05	6.5e-05	0.999937	1e-06	0	0	CS pos: 28-29. Pr: 0.9746
Cg3404	LIPO	6e-06	0.000142	0.999902	2e-06	1e-06	0	CS pos: 28-29. Pr: 0.9941
Cg1748	LIPO	2e-05	7.4e-05	0.999897	0	1e-06	0	CS pos: 24-25. Pr: 0.9888
Cg1579	LIPO	9e-06	0.000595	0.999415	1e-06	1e-06	1e-06	CS pos: 22-23. Pr: 0.9836
Cg2044	LIPO	2e-06	0.001412	0.998628	1e-06	1e-06	1e-06	CS pos: 26-27. Pr: 0.9827
Cg0715	LIPO	0.000158	0.001593	0.998219	4.1e-05	1e-05	3e-06	CS pos: 30-31. Pr: 0.9955
Cg3394	LIPO	8.7e-05	0.0022	0.99738	2.2e-05	0.000366	2e-06	CS pos: 29-30. Pr: 0.9904
Cg1833	LIPO	3e-06	0.002667	0.997378	1e-06	1e-06	1e-06	CS pos: 18-19. Pr: 0.9859
Cg2348	LIPO	0.000505	0.005459	0.994003	8e-05	1.8e-05	4e-06	CS pos: 33-34. Pr: 0.9938
Cg4005	LIPO	1.2e-05	0.007404	0.992622	4e-06	5e-06	3e-06	CS pos: 19-20. Pr: 0.9808
Cg1665	LIPO	0.000682	0.046854	0.952219	6.1e-05	0.000131	4.4e-05	CS pos: 30-31. Pr: 0.9270
Cg1122	LIPO	0.0002	0.001279	0.922608	0.000624	0.07528	8e-06	CS pos: 23-24. Pr: 0.9015
Cg1061	LIPO	0.000242	0.097547	0.90195	0.000114	8.3e-05	6.2e-05	CS pos: 24-25. Pr: 0.8695
Cg2047	LIPO	0.000203	0.13115	0.868443	6.2e-05	8.2e-05	5.9e-05	CS pos: 26-27. Pr: 0.8474
Cg0770	LIPO	0.163495	0.012502	0.823504	5.9e-05	3.2e-05	0.00041	CS pos: 22-23. Pr: 0.4060
Cg3108	LIPO	0.178931	0.001628	0.812868	0.001405	0.002846	0.002318	CS pos: 16-17. Pr: 0.7357
Cg1454	LIPO	0.125659	0.14856	0.723546	0.000596	0.000883	0.000758	CS pos: 36-37. Pr: 0.6974
Cg0486	LIPO	0.369796	0.024964	0.584471	0.000249	0.000142	0.020385	CS pos: 21-22. Pr: 0.4191
Cg0041	LIPO	0.004479	0.413004	0.581783	0.000201	0.000311	0.000202	CS pos: 40-41. Pr: 0.5574
Cg2678	LIPO	0.001906	0.181018	0.547531	0.118431	0.150528	0.000574	CS pos: 39-40. Pr: 0.5216
Cg2485	TAT	0	0	0	1.00001	0	0	CS pos: 29-30. Pr: 0.9273
Cg0955	TAT	0	0	0	0.999983	0	0	CS pos: 30-31. Pr: 0.9082
Cg3156	TAT	0.000269	0.071952	0.000184	0.924922	0.002613	4.2e-05	CS pos: 32-33. Pr: 0.8103
Cg1441	TAT	0.003935	0.000315	0.000423	0.908624	0.086684	6e-06	CS pos: 27-28. Pr: 0.5023
Cg0079	TAT	0.420337	0.022307	0.006639	0.496418	0.053404	0.000886	CS pos: 27-28. Pr: 0.2536
Cg1881	TATLIPO	0	0	1.3e-05	1.7e-05	0.999981	0	CS pos: 22-23. Pr: 0.8469
Cg1080	TATLIPO	0	0	1e-06	0.000978	0.999022	0	CS pos: 30-31. Pr: 0.8456
Cg2956	TATLIPO	0	0	0.001013	1.1e-05	0.998984	0	CS pos: 26-27. Pr: 0.8555
Cg2937	TATLIPO	0	0	8e-06	0.002096	0.997907	0	CS pos: 29-30. Pr: 0.8403
Cg3287	TATLIPO	1e-06	0	0.002925	0.013078	0.983991	0	CS pos: 25-26. Pr: 0.8319
Cg2234	TATLIPO	4e-06	1e-06	0.022447	0.000809	0.976738	0	CS pos: 24-25. Pr: 0.8237
Cg1570	TATLIPO	6e-06	3e-06	0.00043	0.106479	0.893088	0	CS pos: 24-25. Pr: 0.7545
Cg3369	TATLIPO	0.002595	0.003062	0.003154	0.124622	0.866554	8e-06	CS pos: 51-52. Pr: 0.7123
Cg2199	TATLIPO	5.1e-05	0.000424	0.340376	0.009332	0.64982	4e-06	CS pos: 25-26. Pr: 0.5394
Cg0291	TATLIPO	0.00027	0.000225	0.000109	0.407739	0.591656	0	CS pos: 53-54. Pr: 0.4840
222 total
