# Supplementary material for: Rapid Identification of Superior Endogenous Signal Peptides for Heterologous Protein Secretion by Corynebacterium glutamicum Through Modular Cloning and Automation
Source: Microb Biotechnol. 2026 Jan 16;19(1):e70299. doi: 10.1111/1751-7915.70299 (PMC12810402; doi:10.1111/1751-7915.70299)
Supplement: Supplementary file 3 — Table S2: DNA sequences of all parts constructed for this study. [file MBT2-19-e70299-s001.xlsx]

## Sheet: Parts
Supplementary table. Parts constructed for this study
Designation	Type	Level 0 vector	DNA sequence
PT7	Promoter	DVA-AB	TTAATACGACTCACTATAGGGATAAT
Ptac	Promoter	DVA-AB	TTTGACAATTAATCATCGGCTCGTATAATGTGTGGA
Psyn	Promoter	DVA-AB	TTGACATTAATTTGAATCTGTGTTATAATGGTTCC
RBS	RBS	DVA-BC	AGAGAAAGGAGATATACA
RBS-lacO	RBS	DVA-BC	GGAATTGTGAGCGGATAACAATTCCCCTCTAGAAATAATTTTGTTTAACTTTAAGAAGGAGATATACA
SP001	SP	DVA-CD	ATGCGTTTTTCTCGAGTTCTTCCCGCACTTCTTATCACCACCGCCGTGAGCATCCCAACAGCATCTGCT
SP002	SP	DVA-CD	ATGCGGTTGGTACGAAGACTAGTGGGGGTTTCTGCTGTCATGTTGCTGGCCATCGGGGTTGCATCTCCGGTAGCTCAAGCA
SP003	SP	DVA-CD	ATGAGGAAACTAGCTTCGATTGGTATTGCAATAGCATTATCGCTTGCAATCACTCCTACTATTCAGGCG
SP004	SP	DVA-CD	ATGACAAAGACACTCCCCCGACTGCTTACAGTCGCTGCCGCTCTAGCCATTGCACTCCCGGCAACCCCGGTAGCATCGGCT
SP005	SP	DVA-CD	ATGAGGAAACTAGCTTCGATTGGTATTGCAATAGCATTATCACTTGCAATCACCCCTACTATTCAGGCG
SP006	SP	DVA-CD	ATGAGGAGATCACTTCGACACGGATTCACAGCACTTCTGACAACGTGGGCGCTACTTTTACCCACTGTTGCGGTAGCA
SP007	SP	DVA-CD	ATGAGCTCCCGAAACTACCGAAGCATAGGATTCATCCTGCTGTTTTTAGCAGTGTTGTGCCTGTTCGCTGCGGTTTTTGCC
SP008	SP	DVA-CD	ATGAAGAAACTACGTTTCGCCACCATCGCTGCCGCTACCGTTGCCCTGACTGCGAGCCTTACCCCCTCAGCTTCCGCA
SP009	SP	DVA-CD	ATGCGTAATCAAACAATCGCTGCGGTCGCAGCTTTGGTCCTGCTCACCGCCGCCACGCCCGCGATCGCT
SP010	SP	DVA-CD	ATGCGTATGAAATCAATCGCAGCAATTGCAATCGCTACCGCCGCCCTGGCTGGTGGCACTGGAGTCGCTAGCGCA
SP011	SP	DVA-CD	ATGCGCATTTCAAGCAAACTTGTCACCACAGCACTACTCGCAGCCATTTCACTTTTCGGGATATCCACGGCACAAGCC
SP012	SP	DVA-CD	ATGAGCTTTCTTAACTCTGCAAAAACCAAGACCGTAGCCCTCACCGCAACCTTCGTTGGTGCAGCAACCCTTGCAACTCCTGCAATCGCATCCGCT
SP013	SP	DVA-CD	ATGCGTCGAAGTACTTTGACCCTTGTTACAGCAAGCGCTGTGGCATTGTCCGTGTTCACTCCAGTTGCCCAGGCT
SP014	SP	DVA-CD	ATGAAGAAGGCCATGAGAGCTGCGATCGGGCTCGCTGTTTCCACCGCCATGACATTTGGGATAGCTCCGAGCGCACACGCT
SP015	SP	DVA-CD	ATGTCGCTAAAAACTCGCCGAATATTCGGCGCACTTGCTGTTTCGCTATCAATCTCTTTCTCAGCCATTGCTACACCTGCAGCATCCGCA
SP016	SP	DVA-CD	ATGCTGAATTTCATGCCCTTTCGACTGATGTGGATTCTGGCCCTTACGTTCACCCTCACCCTGCTCACATCCCCAGCGTTGGCC
SP017	SP	DVA-CD	ATGAAACTGTTTTCTCAAGCTGCAGGTATCATCGCCGCAGCGCTCCTTGTCACAGGTGGTATAGCGCCTGTGGCACAGGGG
SP018	SP	DVA-CD	ATGCGCCCCTCTTCCCGGCCACTTGGCCTCGTCCTATGCACCGCACTGGCATCAACGATCATCACCGTTCCCGCAGCGTCCGCC
SP019	SP	DVA-CD	ATGAAAATTAAATCCGTATTTTTGAGCACCGCTTTAAGCGCTTCCTTACTGCTCGGGATCACCCCACCCGTGCTGGGA
SP020	SP	DVA-CD	ATGAAACTGTTTTCCAAGGCTGCAGGCGTCATTGCTGCAGCACTTCTTGTTGCAGGTGGTATAGCACCTGTGGCACAGGGG
SP021	SP	DVA-CD	ATGAAGCTTCTTCGCCGCATCGCTGCACCAGCCATCGCGCTGGGAATTGCGATGTCCACCATTGTCACGCCATCCACCGCAGGCGCT
SP022	SP	DVA-CD	ATGAACAAGCTTGCCACCCGTGCGCTCGTTGCTCTCACGGGATCCGCCATCGCCATGACCGGCCTCACCGTAGTCTCGGCTAATGCA
SP023	SP	DVA-CD	ATGAAACTAAGCAAAGCCACAAGATGTCTTGTAGCTCTTATGTTTGCAGCTCCTTTGATGTCAGCTCCACTTGCAAACGCT
SP024	SP	DVA-CD	ATGGCGAAGAATTCTCGAATCCGATACAGCGCGTCAATCAAGCGTGCCGCAGCTGCAATCCTCACCGCAGCTGCTACCTCAGTCGCGTTGATCGCTGTGCCAGCAACTGCTTCAGCA
SP025	SP	DVA-CD	ATGCTTACTTCAATAAGAGCGTCTACTACGGTAATTGCATTGAGCGTCTTAATTTCCACACTGACTTTTGCCTCGCCTTCTGAGGCA
SP026	SP	DVA-CD	ATGAAGTCAAAGAAGTTACTGTCAGTGCTTACAGCAGTGGCCCTTTCTGGCGGTGTGGTAACCACAACAGCCATCGTTTCCCCCTCCATTGTTTCCGCA
SP027	SP	DVA-CD	ATGTTACGAAAAACAGTTACCGGTGGAATTGTTGCTCTTATTGCGACTGCCACTCTCATGAATTCTGTCTCTTCTGCT
SP028	SP	DVA-CD	ATGCGCAGACTCATCGCGGTTAGCTTGGCCGCTCTGTTTATGTTGGCTTCCACTCCAGCGACGAGGGCA
SP029	SP	DVA-CD	ATGAAGCTTTCACACCGCATCGCAGCAATGGCAGCAACCGCAGGCATCACAGTGGCAGCATTCGCAGCACCTGCTTCCGCA
SP030	SP	DVA-CD	ATGCGTAAAACCCTCATCACCATGCTCGCGACCACCGCGATCGCCTTTTCCGCCATCTCACCAGTGCAGGCG
SP031	SP	DVA-CD	ATGTCTCAGCCTCTCAGCAAGCGTCTCAGCATACGAAAAGCACTCGCCAGCGCCTTCATAGTTGCGCTGGCGTTTTCGCTTTCCCCAGTAGCCAAAGCCCAAGCCAAT
NprE	SP	DVA-CD	ATGGGTTTAGGTAAGAAATTGTCTGTTGCTGTCGCTGCTTCGTTTATGAGTTTATCAATCAGCCTGCCAGGTGTTCAGGCT
cutinase	GOI	DVA-DE	TCGCGCCTACTAGTAACCCTGCTCAGGAGCTTGAGGCGCGCCAGCTTGGTAGAACAACTCGCGACGATCTGATCAACGGCAATAGCGCTTCCTGCGCCGATGTCATCTTCATTTATGCCCGGGGTTCAACAGAGACGGGCAACTTGGGAACTCTCGGTCCTAGCATTGCCTCCAACCTTGAGTCCGCCTTCGGCAAGGACGGTGTCTGGATTCAGGGCGTTGGCGGTGCCTACCGAGCCACTCTTGGAGACAATGCTCTCCCTCGCGGTACCTCTAGCGCCGCAATCAGGGAGATGCTTGGACTCTTCCAGCAGGCCAACACCAAGTGCCCCGACGCGACTTTGATCGCCGGTGGCTACAGCCAGGGTGCTGCACTTGCGGCCGCCTCCATCGAGGACC…
PHL7	GOI	DVA-DE	TCGCAAACCCATACGAACGCGGTCCAGATCCAACCGAATCCTCCATCGAAGCAGTGCGTGGCCCATTCGCAGTGGCACAGACCACCGTGTCTCGCCTCCAGGCAGATGGCTTCGGTGGTGGCACCATCTACTACCCAACCGATACCTCTCAGGGCACCTTCGGTGCAGTGGCAATCTCCCCAGGCTTCACCGCAGGCCAAGAATCCATTGCATGGCTGGGTCCACGCATTGCATCCCAGGGCTTCGTGGTCATCACCATCGATACCATCACTCGCCTGGATCAGCCAGATTCTCGCGGTCGCCAGTTGCAGGCAGCACTGGATCACCTCCGCACCAACTCCGTGGTGCGCAACCGCATCGATCCAAACCGCATGGCAGTGATGGGCCACTCTATGGGTG…
HoceF265A	GOI	DVA-DE	TCGCCAACCCTTACCAGCGCGGCCCGGATCCATCCGTCAGCTTCCTCGAAGCCGATCGCGGCCAGTACAGCGTGCGCTCCAGCCGCGTATCCGGCCTGGTCAGCGGCTTTGGCGGCGGCACCATTTACTACCCCACCGGTACTACCGGCACCATGGCAGCGGTGGTGGTGATTCCCGGGTTTGTTTCTGCCGAGTCGTCGATTGACTGGTGGGGGCCGAAACTGGCGTCCTACGGCTTTGTGGTCATGACCATTGACACCAACACCGGCTTTGATCAGCCGCCGAGCCGTGCACGTCAGATCAATAACGCACTGGATTACCTGATCAGCCAGAACAGCCGGAGCACAAGCCCCGTGCGCGGAATGATTGATACCAATCGCCTCGGTGTAGTCGGCTGGT…
FAST-PETase	GOI	DVA-DE	TCCAGACCAATCCATACGCACGCGGTCCAAATCCAACCGCAGCATCCCTGGAAGCATCCGCAGGTCCATTCACCGTGCGTTCCTTCACCGTGTCTCGCCCATCCGGCTACGGTGCAGGCACCGTGTACTACCCAACCAACGCAGGCGGAACCGTTGGCGCAATCGCAATCGTGCCAGGCTACACCGCACGCCAGTCCTCCATCAAGTGGTGGGGTCCACGCCTGGCATCCCACGGCTTCGTGGTCATCACCATCGATACCAACTCCACCTTGGATCAGCCAGAATCTCGCTCCTCTCAGCAGATGGCAGCACTGCGCCAGGTGGCTTCCCTGAACGGCACCTCCTCCTCTCCAATCTACGGCAAGGTGGATACCGCACGCATGGGCGTGATGGGCTGGT…
IsPetase	GOI	DVA-DE	TCCAGACCAATCCATACGCACGCGGTCCAAATCCAACCGCAGCATCCCTGGAAGCATCCGCAGGTCCATTCACCGTGCGTTCCTTCACCGTGTCTCGCCCATCCGGCTACGGTGCAGGCACCGTGTACTACCCAACCAACGCAGGCGGAACCGTTGGCGCAATCGCAATCGTGCCAGGCTACACCGCACGCCAGTCCTCCATCAAGTGGTGGGGTCCACGCCTGGCATCCCACGGCTTCGTGGTCATCACCATCGATACCAACTCCACCTTGGATCAGCCATCCTCTCGCTCCTCTCAGCAGATGGCAGCACTGCGCCAGGTGGCTTCCCTGAACGGCACCTCCTCCTCTCCAATCTACGGCAAGGTGGATACCGCACGCATGGGCGTGATGGGCTGGT…
FL-GFP11	C-terminal tag	DVA-DF	TAATCGGCTCTGATGGCGGCTCTGGCGGCGGCTCTACATCTCGTGATCACATGGTTCTTCATGAATACGTTAACGCTGCTGGCATCACATAA
TEV-FL-10xHis	C-terminal tag	DVA-DF	TAGAAAATTTGTACTTTCAGTCTATCGGCTCTGATGGCGGCTCTGGCGGCGGCTCTACATCTCATCACCATCACCATCACCATCACCATCACTAA
